# Supplementary material for: Effect of Lipid Oxidation Products on Histamine Formation in Fermented Sausages
Source: Foods. 2025 Dec 4;14(23):4166. doi: 10.3390/foods14234166 (PMC12691741; doi:10.3390/foods14234166)
Supplement: Supplementary file 1 [file foods-14-04166-s001.zip]

Archive with 1 entries (1 files):
- foods-3977840-supplementary.pdf
